# Supplementary material for: Engineering of Humanized PSMA-Directed CAR T Cells for Potent and Specific Elimination of Prostate Cancer Cells
Source: Cells. 2025 Aug 28;14(17):1333. doi: 10.3390/cells14171333 (PMC12428541; doi:10.3390/cells14171333)
Supplement: Supplementary file 1 [file cells-14-01333-s001.zip]

Archive with 1 entries (1 files):
- cells-3826178-supplementary.pdf
